# Supplementary material for: Alkaline Phosphatase, Soluble Extracellular Adenine Nucleotides, and Adenosine Production after Infant Cardiopulmonary Bypass
Source: PLoS One. 2016 Jul 6;11(7):e0158981. doi: 10.1371/journal.pone.0158981 (PMC4934870; doi:10.1371/journal.pone.0158981)
Supplement: S2 File — (XLSX) [file pone.0158981.s002.xlsx]

## Sheet: Sheet1
ALL ACTIVE							TNAP ACTIVE, CD73 INHIBITED								TNAP ACTIVE, CD73 INHIBITED		NO IS, PRERUN
	AMP [mcrM]	13C-AMP [mcrM]	ADO [mcrM]	13C-ADO [mcrM]	POST vs. PRE [%]			AMP [mcrM]	13C-AMP [mcrM]	ADO [mcrM]	13C-ADO [mcrM]	POST vs. PRE [%]	CONTRIBUTION TNAP			AMP [mcrM]	13C-AMP [mcrM]	ADO [mcrM]	13C-ADO [mcrM]	POST vs. PRE [%]
Patient 1 pre 5	0.288	1.63	< 0	1.43			Patient 1 pre 5	0.345	2.42	< 0	1.02		0.713287		Patient 1 PRE	0.128	2.78	0.451	1.85
Patient 1 post 5	< 0	0.154	< 0	2.04	142.657		Patient 1 post 5	< 0	1.03	< 0	1.31	128.431	0.642157		Patient 1 POST	0.102	2.01	0.254	2.32	125.405
Patient 2 pre 5	< 0	0.275	< 0	2.03			Patient 2 pre 5	< 0	0.904	< 0	1.71		0.842365		Patient 2 PRE	0.112	2.3	0.0952	5.31
Patient 2 post 5	< 0	0.398	< 0	1.91	94.0887		Patient 2 post 5	< 0	0.994	< 0	1.35	78.9474	0.706806		Patient 2 POST	BLQ	1.85	0.084	2.56	48.2109
Patient 3 pre 5	< 0	0.326	< 0	1.86			Patient 3 pre 5	< 0	1.12	< 0	1.57		0.844086		Patient 3 PRE	0.17	2.28	0.286	4.67
Patient 3 post 5	< 0	0.191	< 0	2.04	109.677		Patient 3 post 5	< 0	0.845	0.354	1.56	99.3631	0.764706		Patient 3 POST	0.0822	1.78	0.0994	3.23	69.1649
Patient 4 pre 5	< 0	0.321	< 0	1.89			Patient 4 pre 5	< 0	1.17	< 0	1.57		0.830688		Patient 4 PRE	0.26	2.2	1.83	4.94
Patient 4 post 5	< 0	0.0548	< 0	2.05	108.466		Patient 4 post 5	< 0	1.19	< 0	1.38	87.8981	0.673171		Patient 4 POST	0.22	2	0.493	3.02	61.1336
Patient 5 pre 5	< 0	0.117	< 0	1.93			Patient 5 pre 5	< 0	0.879	0.245	1.69		0.875648		Patient 5 PRE	0.11	1.74	0.137	4.56
Patient 5 post 5	< 0	0.188	< 0	1.98	102.591		Patient 5 post 5	< 0	1.27	0.343	1.26	74.5562	0.636364		Patient 5 POST	0.162	2.03	0.45	2.54	55.7018
Patient 6 pre 5	< 0	0.774	< 0	1.71			Patient 6 pre 5	< 0	2.1	0.314	1.27		0.74269		Patient 6 PRE	0.117	2.57	0.131	3.23
Patient 6 post 5	< 0	0.117	< 0	1.95	114.035		Patient 6 post 5	< 0	1.39	0.292	1.57	123.622	0.805128		Patient 6 POST	0.0824	2.01	0.12	3.18	98.452
Patient 7 pre 5	0.276	0.817	< 0	1.99			Patient 7 pre 5	< 0	2.34	0.269	1.54		0.773869		Patient 7 PRE	1.12	2.47	3.2	3.74
Patient 7 post 5	< 0	0.789	< 0	1.79	89.9497		Patient 7 post 5	< 0	2.12	< 0	1.16	75.3247	0.648045		Patient 7 POST	0.241	2.85	0.722	1.72	45.9893
Patient 8 pre 5	< 0	1.2	< 0	1.74			Patient 8 pre 5	< 0	2.29	< 0	1.25		0.718391		Patient 8 PRE	1.1	2.99	1.43	3.05
Patient 8 post 5	< 0	0.44	< 0	2	114.943		Patient 8 post 5	< 0	2.03	< 0	1.18	94.4	0.59		Patient 8 POST	0.136	2.65	0.372	1.66	54.4262
Patient 9 pre 5	< 0	0.974	< 0	1.59			Patient 9 pre 5	< 0	1.8	< 0	1.14		0.716981		Patient 9 PRE	0.195	3	0.4	2.82
Patient 9 post 5	< 0	0.93	< 0	1.74	109.434		Patient 9 post 5	< 0	2.18	0.25	0.977	85.7018	0.561494		Patient 9 POST	0.185	3.21	0.289	1.61	57.0922
Patient 10 pre 5	< 0	0.69	< 0	1.92			Patient 10 pre 5	< 0	2.44	0.314	1.43		0.744792
Patient 10 post 5	< 0	0.136	< 0	2.11	109.896		Patient 10 post 5	< 0	1.11	< 0	1.46	102.098	0.691943		NO THAW CYCLES
Patient 11 pre 5	< 0	0.501	< 0	1.81			Patient 11 pre 5	< 0	1.39	< 0	1.51		0.834254
Patient 11 post 5	< 0	0.302	< 0	1.92	106.077		Patient 11 post 5	< 0	1.13	< 0	1.48	98.0132	0.770833
Patient 12 pre 5	< 0	0.462	< 0	1.98			Patient 12 pre 5	< 0	2.39	< 0	1.23		0.621212
Patient 12 post 5	< 0	0.12	< 0	2.16	109.091		Patient 12 post 5	< 0	1.94	0.283	1.1	89.4309	0.509259
Patient 13 pre 5	< 0	0.201	< 0	2.07			Patient 13 pre 5	< 0	1.58	< 0	1.48		0.714976
Patient 13 post 5	< 0	0.0783	< 0	2.1	101.449		Patient 13 post 5	< 0	1.17	< 0	1.76	118.919	0.838095
Patient 14 pre 5	< 0	0.525	< 0	1.85			Patient 14 pre 5	< 0	1.51	0.347	1.35		0.72973
Patient 14 post 5	< 0	0.111	< 0	2.08	112.432		Patient 14 post 5	< 0	1.33	< 0	1.33	98.5185	0.639423
Patient 15 pre 5	< 0	0.879	< 0	1.83			Patient 15 pre 5	< 0	1.71	< 0	1.39		0.759563
Patient 15 post 5	< 0	0.162	< 0	2.09	114.208		Patient 15 post 5	< 0	1.12	< 0	1.57	112.95	0.751196
Patient 16 pre 5	< 0	0.753	< 0	1.87			Patient 16 pre 5	< 0	1.85	1.34	1.28		0.684492
Patient 16 post 5	< 0	0.145	< 0	2.03	108.556		Patient 16 post 5	< 0	0.932	0.282	1.41	110.156	0.694581
Patient 17 pre 5	< 0	0.807	< 0	1.72			Patient 17 pre 5	< 0	1.66	0.359	1.28		0.744186
Patient 17 post 5	< 0	0.112	< 0	2.1	122.093		Patient 17 post 5	< 0	0.998	0.27	1.52	118.75	0.72381
Patient 18 pre 5	< 0	0.239	< 0	2			Patient 18 pre 5	< 0	1.93	< 0	1.18		0.59
Patient 18 post 5	< 0	0.253	< 0	2.04	102		Patient 18 post 5	< 0	1.94	< 0	1.03	87.2881	0.504902
Patient 19 pre 5	< 0	0.151	< 0	1.89			Patient 19 pre 5	< 0	1.31	0.266	1.33		0.703704
Patient 19 post 5	< 0	0.121	< 0	2.06	108.995		Patient 19 post 5	< 0	1.38	< 0	1.25	93.985	0.606796
Patient 20 pre 5	< 0	2.47	< 0	1.22			Patient 20 pre 5	< 0	2.92	0.35	0.827		0.677869
Patient 20 post 5	< 0	0.159	< 0	2.03	166.393		Patient 20 post 5	< 0	1.73	0.254	1.18	142.684	0.581281
Patient 21 pre 5	< 0	1.32	< 0	1.56			Patient 21 pre 5	< 0	2.16	< 0	0.802		0.514103
Patient 21 post 5	< 0	0.204	< 0	2.05	131.41		Patient 21 post 5	< 0	1.29	0.246	1.19	148.379	0.580488
Patient 22 pre 5	< 0	0.941	< 0	1.69			Patient 22 pre 5	< 0	1.92	0.609	1.23		0.727811
Patient 22 post 5	< 0	0.167	< 0	2.02	119.527		Patient 22 post 5	< 0	1.21	< 0	1.14	92.6829	0.564356
Patient 23 pre 5	< 0	0.849	< 0	1.73			Patient 23 pre 5	< 0	2.07	0.581	0.869		0.502312
Patient 23 post 5	< 0	0.227	< 0	2.05	118.497		Patient 23 post 5	< 0	0.819	< 0	1.17	134.638	0.570732
Patient 24 pre 5	< 0	1.92	< 0	1.51			Patient 24 pre 5	< 0	2.64	< 0	1.09		0.721854
Patient 24 post 5	< 0	1.44	< 0	1.58	104.636		Patient 24 post 5	< 0	2.37	< 0	0.91	83.4862	0.575949
Patient 25 pre 5	< 0	0.986	< 0	1.73			Patient 25 pre 5	< 0	1.76	0.266	1.03		0.595376
Patient 25 post 5	< 0	0.915	< 0	1.59	91.9075		Patient 25 post 5	< 0	1.69	0.267	1.01	98.0583	0.63522
Patient 26 pre 5	< 0	15.5	< 0	15			Patient 26 pre 50	< 0	15.1	1.97	11.9		0.793333
Patient 26 post 5	< 0	14.4	< 0	13.6	90.6667		Patient 26 post 50	< 0	15.5	< 0	9.99	83.9496	0.734559
Patient 27 pre 5	< 0	20.8	< 0	12.3			Patient 27 pre 50	< 0	19	0.421	10.7		0.869919
Patient 27 post 5	< 0	22.7	< 0	13.1	106.504		Patient 27 post 50	< 0	19.8	< 0	8.96	83.7383	0.683969
Patient 28 pre 5	< 0	35.2	< 0	8.9			Patient 28 pre 50	< 0	24.7	0.706	7.61		0.855056
Patient 28 post 5	< 0	23.5	< 0	12.2	137.079		Patient 28 post 50	< 0	22.4	< 0	7.25	95.2694	0.594262
Patient 29 pre 5	< 0	35.4	< 0	8.65			Patient 29 pre 50	< 0	21.6	0.988	7.02		0.811561
Patient 29 post 5	< 0	17.4	< 0	13.1	151.445		Patient 29 post 50	< 0	18.7	< 0	7.22	102.849	0.551145
Patient 30 pre 5	< 0	24.6	< 0	13.5			Patient 30 pre 50	< 0	22.9	< 0	10.6		0.785185
Patient 30 post 5	< 0	14.7	< 0	14.8	109.63		Patient 30 post 50	< 0	17.9	< 0	11.1	104.717	0.75
Patient 31 pre 5	< 0	30.1	< 0	10.5			Patient 31 pre 50	< 0	24.1	< 0	8.04		0.765714
Patient 31 post 5	< 0	21.4	< 0	12.1	115.238		Patient 31 post 50	< 0	21.1	< 0	8.31	103.358	0.686777
Patient 33 pre 5	< 0	22.6	< 0	17.1			Patient 33 pre 50	< 0	19.7	< 0	13.2		0.77193
Patient 33 post 5	< 0	19.1	< 0	11.3	66.0819		Patient 33 post 50	< 0	15.4	0.497	8.29	62.803	0.733628
Patient 34 pre 5	< 0	31.5	< 0	12.4			Patient 34 pre 50	< 0	27.3	1.04	9.17		0.739516
Patient 34 post 5	< 0	19.8	< 0	13.7	110.484		Patient 34 post 50	< 0	16.1	< 0	8.44	92.0393	0.616058
Patient 35 pre 5	< 0	15.2	< 0	16.3			Patient 35 pre 50	< 0	15.6	0.272	13.3		0.815951
Patient 35 post 5	< 0	27	< 0	12.8	78.5276		Patient 35 post 50	< 0	20.3	0.247	8.42	63.3083	0.657812
Patient 36 pre 5	< 0	38.6	< 0	12.2			Patient 36 pre 50	< 0	30.2	< 0	8.81		0.722131
Patient 36 post 5	< 0	17.1	< 0	16.4	134.426		Patient 36 post 50	< 0	15.1	< 0	11.3	128.263	0.689024
Patient 37 pre 5	< 0	28	< 0	10.7			Patient 37 pre 50	< 0	25	1.57	9.56		0.893458
Patient 37 post 5	< 0	25.5	< 0	10.7	100		Patient 37 post 50	< 0	19.9	< 0	7.19	75.2092	0.671963
Patient 38 pre 5	< 0	34	< 0	8.16			Patient 38 pre 50	< 0	24.2	0.679	7.3		0.894608
Patient 38 post 5	< 0	32.4	< 0	9.34	114.461		Patient 38 post 50	< 0	26.8	< 0	7.01	96.0274	0.750535
Patient 39 pre 5	< 0	47.5	0.435	8.02			Patient 39 pre 50	1.11	31.2	2.3	6.93		0.86409
Patient 39 post 5	< 0	23.1	< 0	10.4	129.676		Patient 39 post 50	< 0	19.1	< 0	6.59	95.0938	0.633654
Patient 40 pre 5	< 0	25.2	< 0	15			Patient 40 pre 50	< 0	23.4	< 0	10.8		0.72
Patient 40 post 5	< 0	39.3	< 0	9.53	63.5333		Patient 40 post 50	< 0	28.2	0.285	6.58	60.9259	0.690451
Patient 41 pre 5	< 0	21.1	< 0	17.6			Patient 41 pre 50	< 0	19.3	0.275	12.5		0.710227
Patient 41 post 5	< 0	22.7	< 0	14.1	80.1136		Patient 41 post 50	< 0	20.8	< 0	10.7	85.6	0.758865
Patient 42 pre 5	< 0	34.5	< 0	13.5			Patient 42 pre 50	< 0	28.5	0.246	10.2		0.755556
Patient 42 post 5	< 0	16	< 0	10.4	77.037		Patient 42 post 50	< 0	15	0.291	8.84	86.6667	0.85
Patient 43 pre 5	< 0	46.9	< 0	10.2			Patient 43 pre 50	< 0	30.5	1.62	8.13		0.797059
Patient 43 post 5	< 0	27	< 0	9.5	93.1373		Patient 43 post 50	< 0	21.3	< 0	6.57	80.8118	0.691579
Patient 44 pre 5	< 0	28.6	< 0	14.4			Patient 44 pre 50	< 0	26.4	< 0	11.1		0.770833
Patient 44 post 5	< 0	44.3	< 0	12.1	84.0278		Patient 44 post 50	< 0	26.3	0.258	7.66	69.009	0.633058
Patient 45 pre 5	< 0	48.5	< 0	7.97			Patient 45 pre 50	< 0	36.1	1.6	6.95		0.87202
Patient 45 post 5	< 0	24.6	< 0	10.8	135.508		Patient 45 post 50	< 0	22.8	0.256	8.3	119.424	0.768519
Patient 46 pre 5	< 0	17.8	< 0	14.7			Patient 46 pre 50	< 0	17.9	0.304	13.2		0.897959
Patient 46 post 5	< 0	39.7	< 0	14.1	95.9184		Patient 46 post 50	< 0	30.1	0.275	9.31	70.5303	0.660284
Patient 47 pre 5	< 0	28.8	0.283	12.3			Patient 47 pre 50	1.65	25.3	6.21	9.67		0.786179
Patient 47 post 5	0.249	42.7	< 0	10.4	84.5528		Patient 47 post 50	< 0	30.6	0.489	7.73	79.938	0.743269
Patient 48 pre 5	< 0	26.6	< 0	10.9			Patient 48 pre 50	< 0	20.8	0.342	8.48		0.777982
Patient 48 post 5	< 0	32.8	< 0	10.9	100		Patient 48 post 50	< 0	29.3	< 0	7.98	94.1038	0.73211
Patient 49 pre 5	< 0	27.7	< 0	12.1			Patient 49 pre 50	< 0	24.7	0.267	8.83		0.729752
Patient 49 post 5	< 0	31.6	< 0	11.6	95.8678		Patient 49 post 50	< 0	21.7	0.309	8.2	92.8652	0.706897
Patient 50 pre 5	< 0	13.9	< 0	24			Patient 50 pre 50	< 0	18.5	< 0	16.7		0.695833
Patient 50 post 5	< 0	32.9	< 0	12.2	50.8333		Patient 50 post 50	< 0	21.5	0.323	9.08	54.3713	0.744262
Patient 51 pre 5	< 0	49.7	< 0	8.31			Patient 51 pre 50	< 0	13.9	< 0	5.01		0.602888
Patient 51 post 5	< 0	51.5	< 0	8.36	100.602		Patient 51 post 50	< 0	31.6	0.401	6.65	132.735	0.795455
Patient 52 pre 5	< 0	20.6	< 0	12.5			Patient 52 pre 50	< 0	32.7	0.592	7		0.56
Patient 52 post 5	< 0	20.8	< 0	14.3	114.4		Patient 52 post 50	< 0	32.1	0.31	6.14	87.7143	0.429371
Patient 53 pre 5	< 0	55.2	< 0	9.74			Patient 53 pre 50	< 0	19.3	< 0	10.6		1.0883
Patient 53 post 5	< 0	36.9	< 0	9.49	97.4333		Patient 53 post 50	< 0	18.3	< 0	9.72	91.6981	1.02424
Patient 54 pre 5	< 0	11.2	< 0	20.4			Patient 54 pre 50	< 0	33	0.366	6.74		0.330392
Patient 54 post 5	< 0	32	< 0	13.7	67.1569		Patient 54 post 50	< 0	26.4	0.284	6.29	93.3234	0.459124
Patient 55 pre 5	< 0	41	< 0	8.04			Patient 55 pre 50	< 0	15.3	< 0	14.5		1.80348
Patient 55 post 5	< 0	22.3	< 0	10.6	131.841		Patient 55 post 50	< 0	20.5	0.498	7.8	53.7931	0.735849
PATIENTS 1-9, 2 THAW CYCLES							PATIENTS 1-9, 1 THAW CYCLES
