# Supplementary material for: Alkaline Phosphatase, Soluble Extracellular Adenine Nucleotides, and Adenosine Production after Infant Cardiopulmonary Bypass
Source: PLoS One. 2016 Jul 6;11(7):e0158981. doi: 10.1371/journal.pone.0158981 (PMC4934870; doi:10.1371/journal.pone.0158981)
Supplement: S3 File — (XLSX) [file pone.0158981.s003.xlsx]

## Sheet: Sheet1
TNAP INHIBITED, MLS-0038949 (200 microM)
	13C-AMP [mcrM]	13C-ADO [mcrM]
26post MLS	11.3	3.58
26post MLS	12.7	3.6
27post MLS	15.2	3.12
27post MLS	17.4	2.91
28post MLS	17.1	3
28post MLS	18.8	3.01
29post MLS	12.4	4.3
29post MLS	14.4	4.61
30post MLS	16.3	3.64
30post MLS	15.7	3.45
31post MLS	20.5	3.17
31post MLS	23.4	3.47
33post MLS	12.8	2.38
33post MLS	14.5	2.47
34post MLS	18.2	3.38
34post MLS	19.1	3
35post MLS	24.9	2.57
35post MLS	28.6	2.43
36post MLS	19.1	3.71
36post MLS	21.2	3.69
37post MLS	22.1	2.45
37post MLS	23.5	2.56
38post MLS	27.4	1.93
38post MLS	31.3	1.81
39post MLS	25.3	2.32
39post MLS	26.8	2.38
40post MLS	32.7	1.89
40post MLS	35.7	2.02
41post MLS	28.3	2.86
41post MLS	27.3	2.7
42post MLS	15.3	1.92
42post MLS	13.4	2.11
43post MLS	28.8	1.9
43post MLS	29.4	2.19
44post MLS	29.9	2.36
44post MLS	30.8	2.47
45post MLS	24.7	2.23
45post MLS	21.1	2.21
46post MLS	36.3	2.49
46post MLS	35.4	2.76
47post MLS	23.8	2.01
47post MLS	22.8	2.19
48post MLS	31.6	2.51
48post MLS	26.2	2.76
49post MLS	22.8	2.41
49post MLS	23.3	2.28
50post MLS	33.1	2.2
50post MLS	31	2.9
51post MLS	52.3	1.98
51post MLS	51.4	2.24
FIRST THAW CYCLE
