# Supplementary material for: Alkaline Phosphatase, Soluble Extracellular Adenine Nucleotides, and Adenosine Production after Infant Cardiopulmonary Bypass
Source: PLoS One. 2016 Jul 6;11(7):e0158981. doi: 10.1371/journal.pone.0158981 (PMC4934870; doi:10.1371/journal.pone.0158981)
Supplement: S4 File — (XLSX) [file pone.0158981.s004.xlsx]

## Sheet: Summary
	1 FT CYCLE	1 FT CYCLE	NO FT CYCLE	NO FT CYCLE
Sample Name	13C-AMP Concentration (mcM)	13C-ADO Concentration (mcM)	13C-AMP Concentration (mcM)	13C-ADO Concentration (mcM)	% Change 13C-AMP	% Change 13C-ADO	Change Loss/Gain [%] 13C-AMP	Change Loss/Gain [%] 13C-ADO
exp ft 52	14.5	15.6	15.4	20.7	106.207	132.692	-6	-32.6923
exp ft 53	31.4	11.7	32.7	12.2	104.14	104.274	-4	-4.2735
exp ft 54	19.5	14.8	17.3	19.8	88.7179	133.784	11	-33.7838
exp ft 55	17.6	13.6	18.1	14.7	102.841	108.088	-3	-8.08824
exp ft 56	9.43	19.2	8.07	23.1	85.5779	120.313	14	-20.3125
exp ft 57	13.5	16.3	9.59	23.3	71.037	142.945	29	-42.9448
exp ft 58	28.6	10.6	24.3	13.6	84.965	128.302	15	-28.3019
exp ft 59	28.4	14.7	27.4	18.1	96.4789	123.129	4	-23.1293
exp ft 60	21.4	11	21.7	13.8	101.402	125.455	-1	-25.4545
exp ft 61	16	14.1	14.9	16.7	93.125	118.44	7	-18.4397
exp ft 62	13.5	17.5	12.3	20.8	91.1111	118.857	9	-18.8571
exp ft 63	26.9	12.1	29.2	15	108.55	123.967	-9	-23.9669
exp ft 64	13	20.6	11.1	23.5	85.3846	114.078	15	-14.0777
exp ft 65	16.1	11.3	15.4	14.3	95.6522	126.549	4	-26.5487
exp ft 66	9.42	21.9	12.4	22.1	131.635	100.913	-32	-0.913242
exp ft 67	34.4	9.76	34.8	11.7	101.163	119.877	-1	-19.877
exp ft 68	13.3	17.3	12.4	20.7	93.2331	119.653	7	-19.6532
exp ft 70	16.3	25	15.9	25.9	97.546	103.6	2	-3.6
exp ft 71	15.4	22.8	13.9	26	90.2597	114.035	10	-14.0351
exp ft 72	24.8	11.6	25.4	12.2	102.419	105.172	-2	-5.17241
exp ft 74	16.7	18.9	18.7	19.8	111.976	104.762	-12	-4.7619
exp ft 75	14.7	16.3	13.3	16.6	90.4762	101.84	10	-1.84049
exp ft 76	19	14.7	17.7	17.9	93.1579	121.769	7	-21.7687
exp ft 77	16.7	24.5	12.9	28	77.2455	114.286	23	-14.2857
exp ft 32	25.7	16.2	21.8	20.6	84.8249	127.16	15	-27.1605
		Average change following 1FT cycle 13C-AMP	95.565	Average change following 1FT cycle 13C-ADO	118.158
		STDEV change following 1FT cycle 13C-AMP	12.251	STDEV change following 1FT cycle 13C-ADO	11.0411
	BASELINE, all active (with ADA1/EHNA and dipyridamole/uptake)	BASELINE with BiAP 0.1 units total, all active (with ADA1/EHNA and dipyridamole/uptake)	BASELINE with BiAP 0.1 units total and 0.1 units total TNAP, all active (with ADA1/EHNA and dipyridamole/uptake)	BASELINE with BiAP 10 units total, all active (with ADA1/EHNA and dipyridamole/uptake)	BASELINE with BiAP 10 units total and 0.1 units total TNAP, all active (with ADA1/EHNA and dipyridamole/uptake)
Sample Name	13C-AMP Concentration (mcM)	13C-AMP Concentration (mcM)	13C-AMP Concentration (mcM)	13C-AMP Concentration (mcM)	13C-AMP Concentration (mcM)
exp 1 2 ft 52	15.4	10.6	0.857		0.194
exp 1 2 ft 53	32.7	20.5	3.3	2.41	0.144
exp 1 2 ft 54	17.3	14.5	1.19	0.249	0.126
exp 1 2 ft 55	18.1	12.6	3.62	0.331	0.456
exp 1 2 ft 56	8.07	6.68	0.24	0.297	0.125
exp 1 2 ft 57	9.59	9.78	0.708	0.201	0.137
exp 1 2 ft 58	24.3	17.4	1.85	0.447	0.113
exp 1 2 ft 59	27.4	20.6	2.12	0.197	0.143
exp 1 2 ft 60	21.7	14.6	1.62	0.253	0.236
exp 1 2 ft 61	14.9	10.4	0.524	1.45	0.134
exp 1 2 ft 62	12.3	9.97	0.431	1.68	0.0945
exp 1 2 ft 63	29.2	23.8	2.82	7.57	0.185
exp 1 2 ft 64	11.1	7.73	0.352	0.227	0.153
exp 1 2 ft 65	15.4	11	1.13	0.166	0.143
exp 1 2 ft 66	12.4	8.19	0.529	2.92	0.105
exp 1 2 ft 67	34.8	25.2	3.37	0.192	0.239
exp 1 2 ft 68	12.4	9.3	1.15	0.295	0.0977
exp 1 2 ft 70	15.9	8.17	0.363	0.176	0.143
exp 1 2 ft 71	13.9	11.1	0.534	0.781	0.115
exp 1 2 ft 72	25.4	17.2	2.35	0.721	0.232
exp 1 2 ft 74	18.7	10.5	0.553	0.17	0.195
exp 1 2 ft 75	13.3	8.28	1.41	0.658	0.298
exp 1 2 ft 76	17.7	12.9	1.09	3.5	0.162
exp 1 2 ft 77	12.9	11.8	0.643	0.602	0.131
exp 1 2 ft 32	21.8	16.7	3.32	0.609	0.314
	BASELINE, all active (with ADA1/EHNA and dipyridamole/uptake)	BASELINE with BiAP 0.1 units total, all active (with ADA1/EHNA and dipyridamole/uptake)	BASELINE with BiAP 0.1 units total and 0.1 units total TNAP, all active (with ADA1/EHNA and dipyridamole/uptake)	BASELINE with BiAP 10 units total, all active (with ADA1/EHNA and dipyridamole/uptake)	BASELINE with BiAP 10 units total and 0.1 units total TNAP, all active (with ADA1/EHNA and dipyridamole/uptake)
Sample Name	13C-ADO Concentration (mcM)	13C-ADO Concentration (mcM)	13C-ADO Concentration (mcM)	13C-ADO Concentration (mcM)	13C-ADO Concentration (mcM)
exp 1 2 ft 52	20.7	23.4	45.9		46.7
exp 1 2 ft 53	12.2	14.1	44.4	41.8	46.5
exp 1 2 ft 54	19.8	18.6	43.3	44.1	45.7
exp 1 2 ft 55	14.7	18	43.4	45.8	45.9
exp 1 2 ft 56	23.1	25.1	44.7	45	46.7
exp 1 2 ft 57	23.3	23.2	45.2	43.6	46.3
exp 1 2 ft 58	13.6	14.9	45.8	45.6	45.7
exp 1 2 ft 59	18.1	18.9	43.8	46.6	48.2
exp 1 2 ft 60	13.8	15.6	44.4	43.5	45.2
exp 1 2 ft 61	16.7	16.1	44	41.2	45
exp 1 2 ft 62	20.8	21.9	43.2	43.1	45.5
exp 1 2 ft 63	15	13.9	43.6	38.1	45.7
exp 1 2 ft 64	23.5	27.8	45	46.6	46.6
exp 1 2 ft 65	14.3	14.3	44.6	45.3	46
exp 1 2 ft 66	22.1	27.7	44.1	38.7	46.9
exp 1 2 ft 67	11.7	12.3	41.9	44.2	47.4
exp 1 2 ft 68	20.7	23.2	44.8	43.4	45.8
exp 1 2 ft 70	25.9	30.8	45.7	42.9	46.3
exp 1 2 ft 71	26	28.1	43.8	43.5	45.6
exp 1 2 ft 72	12.2	14.1	43.5	44.8	47.6
exp 1 2 ft 74	19.8	28.4	46.1	45.2	45.1
exp 1 2 ft 75	16.6	21.7	43.5	39.8	45.8
exp 1 2 ft 76	17.9	18.3	45.9	37	47.4
exp 1 2 ft 77	28	29	45.4	45.5	46.2
exp 1 2 ft 32	20.6	20.3	43.3	43.7	45.4
